# Supplementary material for: NASICON-type Na3V2(PO4)3
Source: Acta Crystallogr Sect E Struct Rep Online. 2010 Jan 27;66(Pt 2):i12. doi: 10.1107/S1600536810002801 (PMC2979857; doi:10.1107/S1600536810002801)
Supplement: Supplementary file 1 [file e-66-00i12-sup1.cif]

##############################################################################
###                                                                        ###
###        Electronic paper (Acta Crystallographica Section E)             ###
###                                                                        ###
##############################################################################
#                                                                            #
# This CIF contains the data in a paper accepted for publication in Acta     #
# Crystallographica Section E. It conforms to the requirements of Notes      #
# for Authors for Section E, and has been peer reviewed under the auspices   #
# of the IUCr Commission on Journals.                                        #
#                                                                            #
# Full details of the Crystallographic Information File format               #
# are given in the paper "The Crystallographic Information File (CIF):       #
# a New Standard Archive File for Crystallography" by S. R. Hall, F. H.      #
# Allen and I. D. Brown [Acta Cryst. (1991), A47, 655-685].                  #
#                                                                            #
# The current version of the core CIF dictionary is obtainable from          #
# ftp://ftp.iucr.org/pub/cif_core.dic. The current version number is 2.4.    #
#                                                                            #
# Software is freely available for graphical display of the structure(s) in  #
# this CIF.  For information consult the CIF home page http://www.iucr.org/  #
# cif/home.html                                                              #
#                                                                            #
# This file may be used for bona fide research purposes within the           #
# scientific community so long as proper attribution is given to the journal # 
# article from which it was obtained.                                        #
#                                                                            #
##############################################################################
                                             
data_global
_audit_creation_method     'WinGX routine CIF_UPDATE'
_audit_conform_dict_name     cif_core.dic
_audit_conform_dict_version     2.4
_journal_data_validation_number     ?
_journal_date_recd_electronic     2009-12-19
_journal_date_accepted     2010-01-22
_journal_name_full     'Acta Crystallographica, Section E'
_journal_year     2010
_journal_volume     66
_journal_issue      2
_journal_page_first     i12
_journal_page_last     i12
_journal_paper_category     QI
_journal_coeditor_code     WM2293
_publ_contact_author_name     'Zatovsky, Igor V.'
_publ_contact_author_address
;
Department of Inorganic Chemistry
Taras Shevchenko National University
64, Volodymyrska str.
01601, Kyiv, Ukraine
;
_publ_contact_author_email     zvigo@yandex.ru
_publ_contact_author_fax     '?'
_publ_contact_author_phone     '+38(044)2393288'
_publ_section_title
;
NASICON-type Na~3~V~2~(PO~4~)~3~
;
loop_
    _publ_author_name
    _publ_author_address
    'Igor V. Zatovsky'
;
Department of Inorganic Chemistry
Taras Shevchenko National University
64 Volodymyrska str.
01601 Kyiv
Ukraine
;
data_I
_audit_creation_method     'WinGX routine CIF_UPDATE'
_chemical_name_systematic
;
trisodium divanadium(III) tris(orthophosphate)
;
_chemical_formula_moiety     'O12 P3 V2, 3(Na)'
_chemical_formula_sum     'Na3 O12 P3 V2'
_chemical_formula_iupac     'Na3 V2 (P O4)3'
_chemical_formula_weight     455.76
_symmetry_cell_setting     trigonal
_symmetry_space_group_name_H-M     'R -3 c'
_symmetry_space_group_name_Hall     '-R 3 2"c'
loop_
    _symmetry_equiv_pos_as_xyz
    'x, y, z'
    '-y, x-y, z'
    '-x+y, -x, z'
    'y, x, -z+1/2'
    'x-y, -y, -z+1/2'
    '-x, -x+y, -z+1/2'
    'x+2/3, y+1/3, z+1/3'
    '-y+2/3, x-y+1/3, z+1/3'
    '-x+y+2/3, -x+1/3, z+1/3'
    'y+2/3, x+1/3, -z+5/6'
    'x-y+2/3, -y+1/3, -z+5/6'
    '-x+2/3, -x+y+1/3, -z+5/6'
    'x+1/3, y+2/3, z+2/3'
    '-y+1/3, x-y+2/3, z+2/3'
    '-x+y+1/3, -x+2/3, z+2/3'
    'y+1/3, x+2/3, -z+7/6'
    'x-y+1/3, -y+2/3, -z+7/6'
    '-x+1/3, -x+y+2/3, -z+7/6'
    '-x, -y, -z'
    'y, -x+y, -z'
    'x-y, x, -z'
    '-y, -x, z-1/2'
    '-x+y, y, z-1/2'
    'x, x-y, z-1/2'
    '-x+2/3, -y+1/3, -z+1/3'
    'y+2/3, -x+y+1/3, -z+1/3'
    'x-y+2/3, x+1/3, -z+1/3'
    '-y+2/3, -x+1/3, z-1/6'
    '-x+y+2/3, y+1/3, z-1/6'
    'x+2/3, x-y+1/3, z-1/6'
    '-x+1/3, -y+2/3, -z+2/3'
    'y+1/3, -x+y+2/3, -z+2/3'
    'x-y+1/3, x+2/3, -z+2/3'
    '-y+1/3, -x+2/3, z+1/6'
    '-x+y+1/3, y+2/3, z+1/6'
    'x+1/3, x-y+2/3, z+1/6'
_cell_length_a     8.7288(2)
_cell_length_b     8.7288(2)
_cell_length_c     21.8042(7)
_cell_angle_alpha     90
_cell_angle_beta     90
_cell_angle_gamma     120
_cell_volume     1438.73(7)
_cell_formula_units_Z     6
_cell_measurement_reflns_used     12580
_cell_measurement_theta_min     3.28
_cell_measurement_theta_max     45.00
_cell_measurement_temperature     293(2)
_exptl_crystal_description     'prism'
_exptl_crystal_colour     'green'
_exptl_crystal_size_max     0.20
_exptl_crystal_size_mid     0.15
_exptl_crystal_size_min     0.10
_exptl_crystal_density_diffrn     3.156
_exptl_crystal_density_method     'not measured'
_exptl_crystal_F_000     1320
_exptl_absorpt_coefficient_mu     2.656
_exptl_absorpt_correction_type     multi-scan
_exptl_absorpt_process_details     '(Blessing, 1995)'
_exptl_absorpt_correction_T_min     0.6354
_exptl_absorpt_correction_T_max     0.7802
_exptl_special_details
;
;
_diffrn_ambient_temperature     293(2)
_diffrn_radiation_type     MoK\a
_diffrn_radiation_wavelength     0.71073
_diffrn_radiation_source     'fine-focus sealed tube'
_diffrn_radiation_monochromator     graphite
_diffrn_measurement_device_type     'Oxford Diffraction Xcalibur-3 CCD'
_diffrn_measurement_method     '\f and \w scans'
_diffrn_reflns_number     12580
_diffrn_reflns_av_R_equivalents     0.0634
_diffrn_reflns_theta_min     3.28
_diffrn_reflns_theta_max     45
_diffrn_reflns_theta_full     45
_diffrn_measured_fraction_theta_max     1
_diffrn_measured_fraction_theta_full     1
_diffrn_reflns_limit_h_min     -17
_diffrn_reflns_limit_h_max     16
_diffrn_reflns_limit_k_min     -17
_diffrn_reflns_limit_k_max     17
_diffrn_reflns_limit_l_min     -43
_diffrn_reflns_limit_l_max     41
_diffrn_standards_number     0
_diffrn_standards_interval_count     .
_diffrn_standards_interval_time     .
_diffrn_standards_decay_%     ?
_refine_special_details
;
Refinement of <i>F</i>^2^ against ALL reflections. The weighted <i>R</i>-factor
<i>wR</i> and goodness of fit <i>S</i> are based on <i>F</i>^2^, conventional
<i>R</i>-factors <i>R</i> are based on <i>F</i>, with <i>F</i> set to zero for
negative <i>F</i>^2^. The threshold expression of <i>F</i>^2^ >
\s(<i>F</i>^2^) is used only for calculating <i>R</i>-factors(gt) <i>etc</i>.
and is not relevant to the choice of reflections for refinement.
<i>R</i>-factors based on <i>F</i>^2^ are statistically about twice as large
as those based on <i>F</i>, and <i>R</i>- factors based on ALL data will be
even larger.
;
_reflns_number_total     1331
_reflns_number_gt     1153
_reflns_threshold_expression     'I>2\s(I)'
_refine_ls_structure_factor_coef     Fsqd
_refine_ls_matrix_type     full
_refine_ls_R_factor_all     0.0402
_refine_ls_R_factor_gt     0.0316
_refine_ls_wR_factor_ref     0.0752
_refine_ls_goodness_of_fit_ref     1.1
_refine_ls_restrained_S_all     1.1
_refine_ls_number_reflns     1331
_refine_ls_number_parameters     37
_refine_ls_number_restraints     0
_refine_ls_hydrogen_treatment     undef
_refine_ls_weighting_scheme     calc
_refine_ls_weighting_details
         'calc w=1/[\s^2^(Fo^2^)+(0.0264P)^2^+5.1429P] where P=(Fo^2^+2Fc^2^)/3'
_atom_sites_solution_primary     direct
_atom_sites_solution_secondary     difmap
_refine_ls_shift/su_max     0
_refine_ls_shift/su_mean     0
_refine_diff_density_max     1.122
_refine_diff_density_min     -0.735
_refine_ls_extinction_method     'SHELXL97 (Sheldrick, 2008)'
_refine_ls_extinction_coef     0.0056(4)
loop_
    _atom_type_symbol
    _atom_type_description
    _atom_type_scat_dispersion_real
    _atom_type_scat_dispersion_imag
    _atom_type_scat_source
    O O 0.0106 0.006 'International Tables Vol C Tables 4.2.6.8 and 6.1.1.4'
    Na Na 0.0362 0.0249 'International Tables Vol C Tables 4.2.6.8 and 6.1.1.4'
    P P 0.1023 0.0942 'International Tables Vol C Tables 4.2.6.8 and 6.1.1.4'
    V V 0.3005 0.5294 'International Tables Vol C Tables 4.2.6.8 and 6.1.1.4'
_computing_data_collection     'CrysAlis CCD (Oxford Diffraction, 2006)'
_computing_cell_refinement     'CrysAlis CCD (Oxford Diffraction, 2006)'
_computing_data_reduction     'CrysAlis RED (Oxford Diffraction, 2006)'
_computing_structure_solution     'SHELXS97 (Sheldrick, 2008)'
_computing_structure_refinement     'SHELXL97 (Sheldrick, 2008)'
_computing_molecular_graphics     'DIAMOND (Brandenburg, 1999)'
_computing_publication_material
;
WinGX (Farrugia, 1999) and enCIFer (Allen <i>et al.</i>,  2004)
;
loop_
    _atom_site_type_symbol
    _atom_site_label
    _atom_site_fract_x
    _atom_site_fract_y
    _atom_site_fract_z
    _atom_site_U_iso_or_equiv
    _atom_site_adp_type
    _atom_site_calc_flag
    _atom_site_refinement_flags
    _atom_site_occupancy
    _atom_site_disorder_assembly
    _atom_site_disorder_group
    V V1 0.3333 0.6667 0.019498(13) 0.00690(6) Uani d S 1 . .
    Na Na1 0.3333 0.6667 0.1667 0.149(5) Uani d SP 0.805(18) . .
    Na Na2 0.6667 0.96726(19) 0.0833 0.0522(10) Uani d SP 0.731(7) . .
    P P1 -0.04273(5) 0.3333 0.0833 0.00866(8) Uani d S 1 . .
    O O1 0.14193(13) 0.49765(14) 0.07762(5) 0.01643(16) Uani d . 1 . .
    O O2 0.54047(16) 0.84480(17) -0.02643(7) 0.0259(2) Uani d . 1 . .
loop_
    _atom_site_aniso_label
    _atom_site_aniso_U_11
    _atom_site_aniso_U_22
    _atom_site_aniso_U_33
    _atom_site_aniso_U_12
    _atom_site_aniso_U_13
    _atom_site_aniso_U_23
    V1 0.00643(7) 0.00643(7) 0.00784(10) 0.00321(4) 0 0
    Na1 0.218(8) 0.218(8) 0.0111(14) 0.109(4) 0 0
    Na2 0.0224(8) 0.0170(5) 0.119(2) 0.0112(4) -0.0354(11) -0.0177(5)
    P1 0.00635(10) 0.00714(14) 0.01276(15) 0.00357(7) 0.00152(5) 0.00305(11)
    O1 0.0089(3) 0.0130(3) 0.0220(4) 0.0015(3) 0.0048(3) 0.0057(3)
    O2 0.0185(4) 0.0223(5) 0.0322(6) 0.0067(4) 0.0143(4) 0.0151(4)
_geom_special_details
;
All e.s.d.'s (except the e.s.d. in the dihedral angle between two l.s. planes)
are estimated using the full covariance matrix. The cell e.s.d.'s are taken
into account individually in the estimation of e.s.d.'s in distances, angles
and torsion angles; correlations between e.s.d.'s in cell parameters are only
used when they are defined by crystal symmetry. An approximate (isotropic)
treatment of cell e.s.d.'s is used for estimating e.s.d.'s involving l.s.
planes.
;
loop_
    _geom_bond_atom_site_label_1
    _geom_bond_atom_site_label_2
    _geom_bond_site_symmetry_2
    _geom_bond_distance
    _geom_bond_publ_flag
    V1 O2 2_665 1.9693(10) yes
    V1 O2 . 1.9693(11) no
    V1 O2 3_565 1.9693(10) no
    V1 O1 3_565 2.0271(9) yes
    V1 O1 . 2.0271(9) no
    V1 O1 2_665 2.0271(9) no
    V1 Na2 2_665 3.1070(6) no
    V1 Na2 . 3.1070(7) no
    V1 Na2 3_565 3.1070(6) no
    V1 Na1 . 3.2096(3) no
    Na1 O1 . 2.5045(11) yes
    Na1 O1 3_565 2.5045(11) no
    Na1 O1 2_665 2.5045(11) no
    Na1 O1 27 2.5045(11) no
    Na1 O1 25_565 2.5045(11) no
    Na1 O1 26_455 2.5046(11) no
    Na1 V1 25_565 3.2081(2) no
    Na1 Na2 2_665 3.3193(6) no
    Na1 Na2 26_455 3.3193(6) no
    Na1 Na2 . 3.3193(6) no
    Na1 Na2 3_565 3.3205(6) no
    Na2 O1 3_565 2.3883(12) yes
    Na2 O1 17_664 2.3883(12) no
    Na2 O1 2_665 2.4448(19) yes
    Na2 O1 16_554 2.4449(19) no
    Na2 O2 18_654 2.6280(16) yes
    Na2 O2 . 2.6281(16) no
    Na2 O2 34_665 2.8352(19) yes
    Na2 O2 20_565 2.8352(19) no
    Na2 P1 1_665 2.9222(11) no
    Na2 P1 3_565 2.9222(11) no
    Na2 P1 2_665 2.9968(17) no
    P1 O2 36_455 1.5227(12) yes
    P1 O2 20_455 1.5227(12) no
    P1 O1 . 1.5358(10) yes
    P1 O1 17_554 1.5359(10) no
    P1 Na2 1_445 2.9222(11) no
    P1 Na2 2_665 2.9222(11) no
    P1 Na2 3_565 2.9968(17) no
    O1 Na2 2_665 2.3883(12) no
    O1 Na2 3_565 2.4448(19) no
loop_
    _geom_angle_atom_site_label_1
    _geom_angle_atom_site_label_2
    _geom_angle_atom_site_label_3
    _geom_angle_site_symmetry_1
    _geom_angle_site_symmetry_3
    _geom_angle
    _geom_angle_publ_flag
    O2 V1 O2 2_665 . 96.44(6) no
    O2 V1 O2 2_665 3_565 96.44(6) no
    O2 V1 O2 . 3_565 96.44(6) no
    O2 V1 O1 2_665 3_565 88.22(5) no
    O2 V1 O1 . 3_565 89.72(5) no
    O2 V1 O1 3_565 3_565 171.80(6) no
    O2 V1 O1 2_665 . 89.72(5) no
    O2 V1 O1 . . 171.80(6) no
    O2 V1 O1 3_565 . 88.22(5) no
    O1 V1 O1 3_565 . 85.05(5) no
    O2 V1 O1 2_665 2_665 171.80(6) no
    O2 V1 O1 . 2_665 88.22(5) no
    O2 V1 O1 3_565 2_665 89.72(5) no
    O1 V1 O1 3_565 2_665 85.05(5) no
    O1 V1 O1 . 2_665 85.05(5) no
    O1 Na1 O1 . 3_565 66.33(3) no
    O1 Na1 O1 . 2_665 66.33(3) no
    O1 Na1 O1 3_565 2_665 66.33(3) no
    O1 Na1 O1 . 27 113.67(3) no
    O1 Na1 O1 3_565 27 180 no
    O1 Na1 O1 2_665 27 113.67(3) no
    O1 Na1 O1 . 25_565 180 no
    O1 Na1 O1 3_565 25_565 113.67(3) no
    O1 Na1 O1 2_665 25_565 113.67(3) no
    O1 Na1 O1 27 25_565 66.33(3) no
    O1 Na1 O1 . 26_455 113.67(3) no
    O1 Na1 O1 3_565 26_455 113.67(3) no
    O1 Na1 O1 2_665 26_455 180 no
    O1 Na1 O1 27 26_455 66.33(3) no
    O1 Na1 O1 25_565 26_455 66.33(3) no
    O1 Na2 O1 3_565 17_664 160.52(9) no
    O1 Na2 O1 3_565 2_665 69.07(5) no
    O1 Na2 O1 17_664 2_665 130.40(6) no
    O1 Na2 O1 3_565 16_554 130.40(6) no
    O1 Na2 O1 17_664 16_554 69.07(5) no
    O1 Na2 O1 2_665 16_554 61.41(6) no
    O1 Na2 O2 3_565 18_654 115.98(4) no
    O1 Na2 O2 17_664 18_654 68.20(4) no
    O1 Na2 O2 2_665 18_654 93.51(6) no
    O1 Na2 O2 16_554 18_654 66.40(4) no
    O1 Na2 O2 3_565 . 68.20(4) no
    O1 Na2 O2 17_664 . 115.98(4) no
    O1 Na2 O2 2_665 . 66.40(4) no
    O1 Na2 O2 16_554 . 93.51(6) no
    O2 Na2 O2 18_654 . 157.25(9) no
    O1 Na2 O2 3_565 34_665 54.99(4) no
    O1 Na2 O2 17_664 34_665 108.39(6) no
    O1 Na2 O2 2_665 34_665 115.94(4) no
    O1 Na2 O2 16_554 34_665 151.11(4) no
    O2 Na2 O2 18_654 34_665 85.67(3) no
    O2 Na2 O2 . 34_665 112.13(5) no
    O1 Na2 O2 3_565 20_565 108.39(6) no
    O1 Na2 O2 17_664 20_565 54.99(4) no
    O1 Na2 O2 2_665 20_565 151.10(4) no
    O1 Na2 O2 16_554 20_565 115.94(4) no
    O2 Na2 O2 18_654 20_565 112.13(5) no
    O2 Na2 O2 . 20_565 85.67(3) no
    O2 Na2 O2 34_665 20_565 80.45(7) no
    O2 P1 O2 36_455 20_455 111.67(12) no
    O2 P1 O1 36_455 . 106.07(7) no
    O2 P1 O1 20_455 . 112.18(7) no
    O2 P1 O1 36_455 17_554 112.19(7) no
    O2 P1 O1 20_455 17_554 106.07(7) no
    O1 P1 O1 . 17_554 108.74(9) no
    P1 O1 V1 . . 145.95(7) no
    P1 O1 Na2 . 2_665 93.73(6) no
    V1 O1 Na2 . 2_665 89.05(5) no
    P1 O1 Na2 . 3_565 94.93(5) no
    V1 O1 Na2 . 3_565 87.50(4) no
    Na2 O1 Na2 2_665 3_565 169.09(5) no
    P1 O1 Na1 . . 124.53(6) no
    V1 O1 Na1 . . 89.52(4) no
    Na2 O1 Na1 2_665 . 85.40(5) no
    Na2 O1 Na1 3_565 . 84.23(4) no
    P1 O2 V1 21_665 . 151.38(10) no
    P1 O2 Na2 21_665 . 120.77(8) no
    V1 O2 Na2 . . 83.72(5) no
    P1 O2 Na2 21_665 21_655 77.85(5) no
    V1 O2 Na2 . 21_655 107.30(6) no
    Na2 O2 Na2 . 21_655 113.64(7) no
