# Supplementary material for: NASICON-type Na3V2(PO4)3
Source: Acta Crystallogr Sect E Struct Rep Online. 2010 Jan 27;66(Pt 2):i12. doi: 10.1107/S1600536810002801 (PMC2979857; doi:10.1107/S1600536810002801)
Supplement: Supplementary file 2 [file e-66-00i12-Isup2.hkl]

#
# h,k,l, Fc-squared, Fo-squared, sigma(Fo-squared) and status flag
#
data_I
_shelx_title ' 0 in R-3c'
_shelx_refln_list_code          4
_shelx_F_calc_maximum      342.20
_exptl_crystal_F_000      1320.00
_reflns_d_resolution_high  0.5026
 
loop_
 _symmetry_equiv_pos_as_xyz
 'x, y, z'
 '-y, x-y, z'
 '-x+y, -x, z'
 'y, x, -z+1/2'
 'x-y, -y, -z+1/2'
 '-x, -x+y, -z+1/2'
 'x+2/3, y+1/3, z+1/3'
 '-y+2/3, x-y+1/3, z+1/3'
 '-x+y+2/3, -x+1/3, z+1/3'
 'y+2/3, x+1/3, -z+5/6'
 'x-y+2/3, -y+1/3, -z+5/6'
 '-x+2/3, -x+y+1/3, -z+5/6'
 'x+1/3, y+2/3, z+2/3'
 '-y+1/3, x-y+2/3, z+2/3'
 '-x+y+1/3, -x+2/3, z+2/3'
 'y+1/3, x+2/3, -z+7/6'
 'x-y+1/3, -y+2/3, -z+7/6'
 '-x+1/3, -x+y+2/3, -z+7/6'
 '-x, -y, -z'
 'y, -x+y, -z'
 'x-y, x, -z'
 '-y, -x, z-1/2'
 '-x+y, y, z-1/2'
 'x, x-y, z-1/2'
 '-x+2/3, -y+1/3, -z+1/3'
 'y+2/3, -x+y+1/3, -z+1/3'
 'x-y+2/3, x+1/3, -z+1/3'
 '-y+2/3, -x+1/3, z-1/6'
 '-x+y+2/3, y+1/3, z-1/6'
 'x+2/3, x-y+1/3, z-1/6'
 '-x+1/3, -y+2/3, -z+2/3'
 'y+1/3, -x+y+2/3, -z+2/3'
 'x-y+1/3, x+2/3, -z+2/3'
 '-y+1/3, -x+2/3, z+1/6'
 '-x+y+1/3, y+2/3, z+1/6'
 'x+1/3, x-y+2/3, z+1/6'
 
_cell_length_a     8.7288
_cell_length_b     8.7288
_cell_length_c    21.8042
_cell_angle_alpha  90.000
_cell_angle_beta   90.000
_cell_angle_gamma 120.000
 
_shelx_F_squared_multiplier     1.000
 
loop_
 _refln_index_h
 _refln_index_k
 _refln_index_l
 _refln_F_squared_calc
 _refln_F_squared_meas
 _refln_F_squared_sigma
 _refln_observed_status
  -1   2   0    15048.64    14140.58    152.84 o
   0   3   0   117097.87   107503.23   1354.16 o
  -2   4   0     2032.92     2765.13     58.46 o
  -1   5   0    41529.59    42429.35    848.71 o
  -3   6   0    47080.88    45688.46    316.71 o
   0   6   0    97259.31    91956.55   1791.18 o
  -2   7   0     6667.20     6744.27     82.18 o
  -4   8   0     5703.84     5982.64    116.85 o
  -1   8   0     4521.65     4556.98    201.06 o
  -3   9   0     8532.57     8495.76    105.43 o
   0   9   0     3378.91     3399.95     53.41 o
  -5  10   0    10181.87    10216.08    189.09 o
  -2  10   0     5176.88     5518.73    145.92 o
  -4  11   0    21847.31    21746.36    170.02 o
  -1  11   0    13975.63    13946.03    162.46 o
  -6  12   0     2893.20     3141.83    172.91 o
  -3  12   0     2083.32     2219.00     46.14 o
   0  12   0     1503.12     1375.18     67.04 o
  -5  13   0      863.04      934.01     46.08 o
  -2  13   0     3300.39     3244.88     51.99 o
  -7  14   0     9510.96     9430.36    150.58 o
  -4  14   0     7877.67     7750.16     79.92 o
  -1  14   0     3100.51     3055.99     78.13 o
  -6  15   0      888.28     1113.05     47.36 o
  -3  15   0     1596.52     1720.62     60.47 o
   0  15   0     1374.64     1485.30     87.91 o
  -8  16   0     2875.20     2943.17    105.38 o
  -5  16   0     2076.48     2294.42     63.35 o
  -7  17   0     7291.38     7340.44    122.90 o
  -2   3   1    28708.87    26660.37    998.10 o
  -1   4   1     5690.21     5285.95     52.15 o
  -3   5   1     4840.86     4280.36    117.01 o
  -5   6   1    24871.20    25566.90    403.97 o
  -2   6   1      888.08     1123.40     99.93 o
  -4   7   1      375.22      504.09     15.33 o
  -1   7   1     4004.73     4039.13    102.63 o
  -6   8   1     5498.15     5174.31    126.23 o
  -3   8   1     1970.25     1778.01     28.40 o
  -8   9   1     7740.51     7983.34    159.71 o
  -5   9   1     7078.84     7005.10    276.41 o
  -2   9   1     2552.32     2452.57     65.18 o
  -7  10   1     1393.72     1414.26     36.97 o
  -4  10   1      365.69      358.82     24.47 o
  -1  10   1      311.01      377.71     30.68 o
  -9  11   1     1751.09     1837.49     58.50 o
  -6  11   1     4443.36     4034.11     79.01 o
  -3  11   1      443.87      391.25     34.22 o
 -11  12   1     2660.80     2680.38     47.21 o
  -8  12   1     1169.14     1215.88     34.53 o
  -5  12   1     1120.15     1000.82     36.98 o
  -2  12   1     1172.94     1230.36     41.48 o
 -10  13   1       95.58      104.88     30.98 o
  -7  13   1       30.22       49.68     26.66 o
  -4  13   1      423.44      426.57     35.07 o
  -1  13   1      529.79      546.45     38.09 o
 -12  14   1      221.03      199.81     34.68 o
  -9  14   1        5.21       34.10     33.21 o
  -6  14   1       37.30       71.01     32.95 o
  -3  14   1       34.41       88.13     33.74 o
 -14  15   1        1.23       14.70     55.11 o
 -11  15   1        8.83       43.76     40.88 o
  -8  15   1       71.35      139.71     34.22 o
  -5  15   1      161.14      183.79     41.09 o
  -2  15   1      527.09      494.59     42.23 o
 -13  16   1      546.67      519.80     53.15 o
 -10  16   1      126.48      200.01     53.15 o
  -7  16   1      170.17      198.86     42.88 o
  -4  16   1      665.59      692.98     55.87 o
  -9  17   1      217.71      271.18     60.41 o
  -6  17   1        3.22       84.63     59.58 o
   0   1   2     8442.16     7913.19   1137.69 o
  -2   2   2      159.27      438.81     86.09 o
  -1   3   2      335.81      479.77     18.51 o
  -3   4   2     3174.23     3341.01     96.58 o
   0   4   2    22238.05    23233.53   1529.57 o
  -5   5   2     3856.34     4329.77     46.68 o
  -2   5   2      466.16      524.87     45.77 o
  -4   6   2        3.59       72.52     14.02 o
  -1   6   2       45.40      109.79     12.83 o
  -6   7   2     1194.75     1183.07     18.23 o
  -3   7   2     8687.24     8732.82    115.66 o
   0   7   2    11069.36    10565.39    143.45 o
  -8   8   2     2246.63     2247.76    143.96 o
  -5   8   2     1575.22     1499.54     31.03 o
  -2   8   2      260.74      340.45     25.85 o
  -7   9   2       18.91       46.93     17.96 o
  -4   9   2      360.74      388.71     22.34 o
  -1   9   2       32.25       77.92     24.61 o
  -9  10   2        1.95       38.01     22.02 o
  -6  10   2     4659.42     4681.80     70.87 o
  -3  10   2     8107.84     7622.26    125.50 o
   0  10   2    10050.35     9737.99    114.56 o
 -11  11   2     5032.34     5257.50    107.70 o
  -8  11   2     3956.72     3769.16     57.19 o
  -5  11   2      125.17      104.37     25.34 o
  -2  11   2        2.68       27.38     34.05 o
 -10  12   2       63.46       70.48     29.24 o
  -7  12   2      292.87      338.82     32.18 o
  -4  12   2      166.15      237.50     32.13 o
  -1  12   2      274.92      310.89     34.17 o
 -12  13   2       32.50       57.41     31.72 o
  -9  13   2       44.57       78.48     32.51 o
  -6  13   2     1403.96     1469.12     37.47 o
  -3  13   2     2199.79     2232.09     49.16 o
   0  13   2     1717.58     1627.86     76.63 o
 -14  14   2     2261.23     2328.70     87.10 o
 -11  14   2     4025.89     4022.89     61.73 o
  -8  14   2      707.50      624.90     35.75 o
  -5  14   2      389.19      364.96     35.07 o
  -2  14   2        0.91       26.90     35.25 o
 -13  15   2       34.19       70.37     44.44 o
 -10  15   2       18.52       52.67     41.90 o
  -7  15   2      535.42      570.15     55.63 o
  -4  15   2      222.94      181.85     39.24 o
  -1  15   2      665.84      701.43     53.85 o
 -12  16   2       11.19       66.38     52.45 o
  -9  16   2       30.53       60.68     41.67 o
  -6  16   2      375.31      455.23     53.66 o
  -3  16   2      269.90      245.57     51.46 o
 -11  17   2      858.76      893.75     57.51 o
  -8  17   2       65.31       51.61     53.49 o
  -1   2   3    39809.91    41699.77    272.85 o
  -2   4   3    23650.22    25953.72    198.78 o
  -4   5   3     7856.01     7674.43    309.51 o
  -1   5   3       19.27       96.41     13.64 o
  -3   6   3     6305.12     7289.81    358.68 o
  -5   7   3       35.07       66.78     15.44 o
  -2   7   3     3053.93     2844.79    144.47 o
  -7   8   3      737.62      715.75     46.48 o
  -4   8   3      907.97      974.06     47.83 o
  -1   8   3      664.73      725.55     76.10 o
  -6   9   3     1159.34     1234.99     53.56 o
  -3   9   3      121.23      105.27     21.69 o
  -8  10   3     3812.47     3667.06    102.50 o
  -5  10   3     3259.64     3162.07     63.03 o
  -2  10   3     2300.61     2155.89     39.05 o
 -10  11   3       55.15      132.97     26.81 o
  -7  11   3       69.91      123.43     24.37 o
  -4  11   3      582.63      599.21     29.73 o
  -1  11   3     1253.19     1195.13     38.89 o
  -9  12   3     2361.35     2581.09     93.14 o
  -6  12   3     4872.52     4832.14     80.69 o
  -3  12   3     4518.48     4303.58    108.43 o
 -11  13   3      296.82      303.42     34.05 o
  -8  13   3     1273.33     1260.85     36.83 o
  -5  13   3     1141.29     1076.25     40.07 o
  -2  13   3      304.08      343.21     35.76 o
 -13  14   3       14.47       34.48     47.87 o
 -10  14   3        3.59       22.58     38.82 o
  -7  14   3      103.55      137.51     31.88 o
  -4  14   3      136.15      147.91     37.82 o
  -1  14   3        3.89       45.43     40.82 o
 -12  15   3      379.67      409.45     42.00 o
  -9  15   3      702.14      771.01     41.38 o
  -6  15   3     1464.19     1550.02     53.28 o
  -3  15   3        9.66       52.42     41.71 o
 -11  16   3     1076.08     1047.19     53.80 o
  -8  16   3     1592.64     1625.30     54.31 o
  -5  16   3     1248.20     1251.83     67.05 o
 -10  17   3        5.24       36.73     52.29 o
  -7  17   3       22.61       48.09     58.58 o
  -1   1   4    37223.24    38877.29    283.95 o
   0   2   4    57401.75    58572.62    440.65 o
  -2   3   4     7651.74     6450.91     73.92 o
  -4   4   4      173.98      294.21    106.43 o
  -1   4   4    20524.28    21209.36    204.96 o
  -3   5   4    21999.95    22879.70    208.06 o
   0   5   4    27890.58    27345.36    653.58 o
  -5   6   4    49400.13    50280.97    469.18 o
  -2   6   4    14477.68    14736.12    105.14 o
  -7   7   4     2606.27     2512.94     46.63 o
  -4   7   4     2213.22     2299.20     31.45 o
  -1   7   4    10165.38    10264.94    106.97 o
  -6   8   4    22137.46    21986.76    124.50 o
  -3   8   4     1121.72     1059.24     39.49 o
   0   8   4    10262.73     9713.84    118.83 o
  -8   9   4     6355.26     6270.96     37.73 o
  -5   9   4    24799.93    23995.41    151.92 o
  -2   9   4    10214.68    10292.98    144.13 o
 -10  10   4       22.04       37.54     30.36 o
  -7  10   4      417.91      423.43     20.96 o
  -4  10   4      999.21     1091.49     65.66 o
  -1  10   4     8133.94     8106.76     79.10 o
  -9  11   4    11911.68    11487.46    138.85 o
  -6  11   4     7347.12     7075.89    288.48 o
  -3  11   4      785.16      816.88     34.15 o
   0  11   4       50.01      106.82     42.29 o
 -11  12   4     8578.74     8266.43     89.22 o
  -8  12   4     5877.07     5647.79     92.81 o
  -5  12   4    13770.00    13424.47    103.87 o
  -2  12   4     5331.32     5184.56     68.88 o
 -13  13   4       33.77       51.88     54.10 o
 -10  13   4      762.96      796.74     37.75 o
  -7  13   4      284.99      264.40     31.64 o
  -4  13   4     4543.07     4252.76     65.13 o
  -1  13   4     6480.71     6545.50    100.26 o
 -12  14   4     3528.20     3431.64     56.15 o
  -9  14   4     1448.59     1390.12     41.08 o
  -6  14   4     2515.43     2353.38     54.82 o
  -3  14   4       30.06       36.28     35.54 o
   0  14   4      155.15      203.14     66.35 o
 -14  15   4     1112.61     1047.36     66.12 o
 -11  15   4     3270.24     3046.78     70.88 o
  -8  15   4     2161.11     2203.12     78.29 o
  -5  15   4     3976.53     4191.64     75.55 o
  -2  15   4     4098.09     4111.29     70.50 o
 -13  16   4     1557.07     1684.33     79.67 o
 -10  16   4     2101.89     1880.98     70.12 o
  -7  16   4     2918.84     3003.07     78.46 o
  -4  16   4     2927.28     3141.23     95.00 o
  -9  17   4     2255.88     2289.53     71.69 o
  -6  17   4      377.25      420.85     60.98 o
  -1   3   5     1192.27     1328.85     43.25 o
  -3   4   5     8229.81     7697.30    530.95 o
  -2   5   5    12460.15    12605.83    334.81 o
  -4   6   5    14425.53    14759.09    252.99 o
  -1   6   5    16132.64    16344.15    145.24 o
  -6   7   5     2041.83     1785.98     39.16 o
  -3   7   5       71.92      127.34     23.36 o
  -5   8   5     3739.43     3552.54     75.27 o
  -2   8   5     9213.88     9143.34    173.57 o
  -7   9   5      369.82      373.38     18.41 o
  -4   9   5     7183.75     6889.58    106.94 o
  -1   9   5     6058.25     5587.74     81.08 o
  -9  10   5      106.01      103.62     20.55 o
  -6  10   5       76.24       97.81     19.48 o
  -3  10   5      215.71      283.95     24.77 o
  -8  11   5      162.49      141.36     23.94 o
  -5  11   5     2563.39     2504.34     38.51 o
  -2  11   5     3084.96     2794.80     55.59 o
 -10  12   5      203.75      252.84     30.14 o
  -7  12   5     1074.52     1046.09     60.54 o
  -4  12   5     1653.57     1445.70     41.39 o
  -1  12   5     2329.22     2275.31     51.56 o
 -12  13   5      446.73      425.46     40.21 o
  -9  13   5      365.77      358.72     31.75 o
  -6  13   5        1.88       50.28     34.61 o
  -3  13   5       38.95       41.78     36.05 o
 -11  14   5      188.32      187.78     33.46 o
  -8  14   5      104.50      123.37     33.19 o
  -5  14   5      293.84      375.96     45.18 o
  -2  14   5       58.18       89.77     36.80 o
 -13  15   5      431.04      368.76     63.93 o
 -10  15   5      212.16      218.22     43.10 o
  -7  15   5       26.51       25.25     37.88 o
  -4  15   5       85.34       72.71     44.40 o
  -1  15   5        0.22       15.97     46.33 o
 -12  16   5      682.75      587.21     52.30 o
  -9  16   5        0.04       13.53     53.32 o
  -6  16   5       57.94       81.94     46.19 o
  -3  16   5      463.31      470.39     63.02 o
 -11  17   5        3.92        2.66     93.75 o
  -8  17   5      109.91      105.00     51.50 o
   0   0   6    41483.32    40568.52   2331.03 o
  -1   2   6    92417.21    94697.98    596.26 o
  -3   3   6     4753.23     5535.64    145.33 o
   0   3   6     1679.58     2258.94     52.12 o
  -2   4   6    76861.70    77027.11    800.81 o
  -4   5   6    28102.69    28295.26    284.30 o
  -1   5   6    27222.54    26218.81    442.95 o
  -6   6   6      500.68      475.36     24.73 o
  -3   6   6      425.56      476.82     14.38 o
   0   6   6       82.98       39.34     24.07 o
  -5   7   6    22971.76    24353.10    229.28 o
  -2   7   6     8569.27     8375.73    171.29 o
  -7   8   6     3425.79     3442.56     41.20 o
  -4   8   6     8614.11     8237.23    103.10 o
  -1   8   6     9190.63     8788.13     95.61 o
  -9   9   6     4573.30     4332.76     50.39 o
  -6   9   6     9785.22     9610.22     93.58 o
  -3   9   6     3938.21     4167.38     40.64 o
   0   9   6    13257.91    12970.17    119.96 o
  -8  10   6     7915.49     8028.16     64.93 o
  -5  10   6     7553.86     7743.90     98.33 o
  -2  10   6     6343.96     6051.24    365.73 o
 -10  11   6     1273.22     1354.85     33.28 o
  -7  11   6       20.87       80.93     22.31 o
  -4  11   6       31.48      113.48     27.88 o
  -1  11   6       84.00      230.61     37.09 o
 -12  12   6     2217.64     2000.27     71.22 o
  -9  12   6     5254.96     5171.49     77.31 o
  -6  12   6     4037.74     4094.85     56.03 o
  -3  12   6     5553.68     5577.72    128.33 o
   0  12   6     4810.46     4926.78     99.42 o
 -11  13   6     2851.58     2932.17     50.54 o
  -8  13   6     3194.91     3391.57     54.76 o
  -5  13   6     7399.65     7195.62    265.76 o
  -2  13   6     1607.55     1610.99     89.19 o
 -13  14   6      778.28      761.05     50.45 o
 -10  14   6      324.35      402.31     36.82 o
  -7  14   6      142.03      164.33     33.96 o
  -4  14   6      129.55      196.06     38.82 o
  -1  14   6     1821.30     1708.66     59.47 o
 -12  15   6     3323.68     3279.16     65.99 o
  -9  15   6     4703.89     4723.76     63.80 o
  -6  15   6     6090.33     5752.17     96.82 o
  -3  15   6     3334.62     3486.16     69.88 o
 -11  16   6     2258.38     2219.26     63.98 o
  -8  16   6     2405.46     2365.64     63.13 o
  -5  16   6     1305.03     1402.72     61.00 o
 -10  17   6        4.82       31.23     59.88 o
  -7  17   6       95.03      108.87     61.86 o
  -2   3   7     4436.43     5695.31     79.44 o
  -1   4   7    30012.96    32264.82    157.57 o
  -3   5   7     5746.40     5659.01    514.98 o
  -5   6   7    26851.67    27155.27    394.14 o
  -2   6   7     7182.39     7465.10    450.37 o
  -4   7   7     4085.60     3592.84     72.31 o
  -1   7   7     4556.63     4501.80     86.10 o
  -6   8   7     9010.00     8696.91     85.14 o
  -3   8   7     1473.26     1369.42    136.85 o
  -8   9   7     3323.07     3560.54     76.01 o
  -5   9   7     2565.77     2585.46     86.85 o
  -2   9   7       14.73       49.27     20.75 o
  -7  10   7     3037.89     3035.93     67.44 o
  -4  10   7       13.80       33.49     22.07 o
  -1  10   7       73.90       90.94     33.27 o
  -9  11   7      188.11      239.40     24.04 o
  -6  11   7     2129.21     2022.93     81.13 o
  -3  11   7        0.06       53.32     29.83 o
 -11  12   7     3211.22     3312.68     53.42 o
  -8  12   7     2013.04     2113.29     39.56 o
  -5  12   7     2210.64     2255.63     71.47 o
  -2  12   7      426.34      320.31     41.68 o
 -10  13   7       51.96       56.51     27.39 o
  -7  13   7       29.12       50.84     32.10 o
  -4  13   7      190.56      154.64     35.85 o
  -1  13   7      490.91      529.82     49.86 o
 -12  14   7      347.88      383.75     42.32 o
  -9  14   7      192.16      198.87     32.50 o
  -6  14   7      157.36      163.11     37.73 o
  -3  14   7       25.15       55.46     41.36 o
 -14  15   7       13.78        0.00     61.49 o
 -11  15   7       45.71       64.96     39.94 o
  -8  15   7        5.11       44.29     33.14 o
  -5  15   7      485.45      483.84     50.88 o
  -2  15   7      420.97      426.32     53.60 o
 -13  16   7      500.76      552.22     71.12 o
 -10  16   7       53.01       64.07     42.82 o
  -7  16   7       75.86       91.82     40.49 o
  -4  16   7      649.36      843.34     64.87 o
  -9  17   7      439.75      408.52     50.96 o
   0   1   8      366.72      202.82     19.07 o
  -2   2   8    12503.28    11024.61    142.99 o
  -1   3   8    28655.84    28294.04    697.95 o
  -3   4   8    13605.29    13817.59    582.96 o
   0   4   8    15033.17    15197.40    257.10 o
  -5   5   8      532.49      782.86     49.77 o
  -2   5   8     3926.43     3693.97    182.64 o
  -4   6   8     1264.59     1437.29     87.88 o
  -1   6   8     1584.35     1487.06     26.66 o
  -6   7   8     2966.70     2926.99     58.86 o
  -3   7   8    17602.21    17013.55    135.42 o
   0   7   8    23797.35    24452.85    143.11 o
  -8   8   8     5166.49     4913.01     48.88 o
  -5   8   8     6850.85     6531.38    232.97 o
  -2   8   8      374.76      429.75     29.61 o
  -7   9   8      589.73      656.60     22.23 o
  -4   9   8      106.72       93.84     19.38 o
  -1   9   8      677.06      811.25     34.52 o
  -9  10   8       68.60       91.92     21.17 o
  -6  10   8     3345.09     3409.23     86.43 o
  -3  10   8     6593.11     6594.52     63.51 o
   0  10   8     7552.20     7555.20    177.85 o
 -11  11   8     5525.69     5364.83     94.79 o
  -8  11   8     3669.69     3667.80     62.96 o
  -5  11   8      229.16      262.26     29.87 o
  -2  11   8       25.35       81.31     34.75 o
 -10  12   8       64.37       77.85     24.58 o
  -7  12   8        4.63       36.00     28.71 o
  -4  12   8      227.90      261.70     32.61 o
  -1  12   8       16.66       45.21     41.14 o
 -12  13   8       57.88       76.35     36.60 o
  -9  13   8      617.70      623.58     30.64 o
  -6  13   8     3977.86     4090.17    142.11 o
  -3  13   8     2879.70     3075.85     60.08 o
   0  13   8     3701.24     4016.25    230.52 o
 -14  14   8     3056.47     3148.78    140.14 o
 -11  14   8     4790.88     4959.02     66.70 o
  -8  14   8     1069.84     1033.63     41.82 o
  -5  14   8     1041.87     1048.72     59.98 o
  -2  14   8       74.79      103.86     44.61 o
 -13  15   8        5.19       35.48     53.92 o
 -10  15   8       52.37       59.37     36.59 o
  -7  15   8      418.41      449.86     43.59 o
  -4  15   8      379.84      408.60     51.70 o
  -1  15   8      836.08      781.38     53.26 o
 -12  16   8       62.68      108.47     51.54 o
  -9  16   8       65.82      102.78     39.06 o
  -6  16   8      575.47      664.43     58.25 o
  -3  16   8      286.89      355.50     68.14 o
  -8  17   8      159.51      198.54     49.88 o
  -1   2   9     4832.04     4795.86    159.81 o
  -2   4   9     1186.54     1393.32     75.98 o
  -4   5   9     2963.13     3074.72     90.37 o
  -1   5   9     2153.93     2071.80     48.04 o
  -3   6   9       41.95       77.88     12.11 o
  -5   7   9       16.35      142.25     27.09 o
  -2   7   9      318.89      304.22     16.35 o
  -7   8   9        5.30       56.74     16.32 o
  -4   8   9       11.01       36.66     17.85 o
  -1   8   9        7.16       18.00     21.57 o
  -6   9   9     1723.35     1675.09     54.44 o
  -3   9   9     1541.91     1737.54     49.48 o
  -8  10   9     1885.84     2045.71     77.91 o
  -5  10   9     1709.34     1811.77     58.68 o
  -2  10   9     2252.80     2165.98     52.28 o
 -10  11   9       32.99       47.12     25.65 o
  -7  11   9       35.05       72.02     24.26 o
  -4  11   9      501.86      460.47     36.14 o
  -1  11   9      147.56      129.45     39.51 o
  -9  12   9     1400.16     1301.58     44.70 o
  -6  12   9     2446.35     2264.75     54.52 o
  -3  12   9     1889.67     1686.09     88.22 o
 -11  13   9      642.62      697.14     71.54 o
  -8  13   9     1019.59     1087.98     52.91 o
  -5  13   9     1242.94     1237.29     46.48 o
  -2  13   9      106.49      112.09     41.97 o
 -13  14   9       22.29       41.69     43.51 o
 -10  14   9       37.23       57.13     34.93 o
  -7  14   9        8.53       39.30     33.48 o
  -4  14   9       65.89       86.81     44.44 o
  -1  14   9        2.11       43.33     58.03 o
 -12  15   9      456.34      468.80     63.93 o
  -9  15   9     1273.06     1265.98     42.14 o
  -6  15   9     1374.64     1179.82     50.58 o
  -3  15   9       74.83      129.92     60.60 o
 -11  16   9     1138.98     1245.14     57.66 o
  -8  16   9     1672.73     1812.08     56.33 o
  -5  16   9     1248.75     1404.30     73.25 o
  -1   1  10      304.15       68.55     11.79 o
   0   2  10    23566.29    22418.14   1308.79 o
  -2   3  10    46677.80    48776.61    261.84 o
  -4   4  10    37237.05    35495.48   1299.44 o
  -1   4  10    40951.77    41879.92    515.93 o
  -3   5  10    13863.24    13784.68    107.11 o
   0   5  10       74.04       89.78     18.86 o
  -5   6  10       79.00      145.38     13.69 o
  -2   6  10     6189.37     6396.55    187.67 o
  -7   7  10    40397.99    39735.75    171.40 o
  -4   7  10    49304.15    48919.79    243.92 o
  -1   7  10    12616.63    12760.51    226.64 o
  -6   8  10     5428.24     5434.87     60.68 o
  -3   8  10    15181.20    14736.31     97.23 o
   0   8  10    18469.52    18993.70    156.97 o
  -8   9  10     5193.84     5190.58     54.29 o
  -5   9  10     1805.48     1775.69     29.07 o
  -2   9  10     6459.92     6101.91     76.45 o
 -10  10  10    17521.38    16739.93    129.47 o
  -7  10  10    18590.28    17534.57    135.08 o
  -4  10  10    10405.58     9999.91    128.40 o
  -1  10  10     2225.49     2188.98     49.63 o
  -9  11  10     1102.16     1154.49     34.80 o
  -6  11  10     1225.39     1246.10     37.55 o
  -3  11  10     8506.77     8448.77     85.76 o
   0  11  10     9345.29     9345.72    143.33 o
 -11  12  10      623.16      647.15     38.67 o
  -8  12  10     1569.52     1468.16     35.03 o
  -5  12  10     1788.38     1768.85    113.38 o
  -2  12  10     1286.21     1300.16     52.47 o
 -13  13  10     8579.76     8600.22    147.60 o
 -10  13  10     9656.48     9496.98    136.43 o
  -7  13  10    10188.33     9601.96     94.55 o
  -4  13  10     4378.68     4233.27     74.18 o
  -1  13  10     2365.86     2432.67     63.41 o
 -12  14  10     1664.15     1733.59     59.91 o
  -9  14  10     4826.67     4958.81     61.11 o
  -6  14  10     5918.20     5759.91     77.20 o
  -3  14  10     9315.61     9519.86    155.13 o
   0  14  10     7272.67     6830.86    130.99 o
 -14  15  10     2973.36     3127.62    106.35 o
 -11  15  10     2036.38     1987.63     61.00 o
  -8  15  10     2346.76     2375.44     69.78 o
  -5  15  10     1052.36     1089.69     57.88 o
  -2  15  10      625.90      714.37     61.53 o
 -10  16  10     2186.26     2169.94     62.65 o
  -7  16  10      633.38      609.60     51.14 o
  -4  16  10      808.13     1000.70     73.43 o
  -1   3  11      533.11      578.56     83.28 o
  -3   4  11    11974.01    11386.42    513.01 o
  -2   5  11     4589.31     5043.42    301.63 o
  -4   6  11     1886.32     1893.43     63.98 o
  -1   6  11    24335.33    25707.36    552.46 o
  -6   7  11     1845.48     1816.43     62.33 o
  -3   7  11     1340.90     1279.96     63.78 o
  -5   8  11     1823.31     1964.32     63.50 o
  -2   8  11     7967.48     7777.11    152.81 o
  -7   9  11      439.57      527.90     72.50 o
  -4   9  11     2430.07     2251.14     61.55 o
  -1   9  11     5716.92     5709.90    125.60 o
  -9  10  11       68.55      100.57     23.72 o
  -6  10  11      786.33      846.88     50.50 o
  -3  10  11     1462.93     1328.16     46.56 o
  -8  11  11      374.79      410.94     25.67 o
  -5  11  11     4097.45     4168.35     57.83 o
  -2  11  11      544.18      518.93     38.79 o
 -10  12  11      894.37      895.10     33.43 o
  -7  12  11     1612.92     1568.52     40.58 o
  -4  12  11     1293.36     1243.26     59.96 o
  -1  12  11     2902.29     2608.72     64.95 o
 -12  13  11      723.28      606.52     44.77 o
  -9  13  11      379.24      404.10     30.84 o
  -6  13  11       62.12       81.47     37.39 o
  -3  13  11       70.80      105.61     54.10 o
 -11  14  11        0.01       25.34     31.14 o
  -8  14  11      372.06      376.04     37.42 o
  -5  14  11      275.57      210.59     45.25 o
  -2  14  11      335.91      350.29     59.66 o
 -13  15  11      289.12      366.83     63.51 o
 -10  15  11      235.52      191.80     40.18 o
  -7  15  11       95.15      101.06     40.62 o
  -4  15  11       35.85       81.61     57.96 o
  -1  15  11       19.46      113.11     63.06 o
 -12  16  11      826.64      942.12     74.36 o
  -9  16  11       51.38       61.05     44.02 o
  -6  16  11        0.25       53.07     61.02 o
   0   0  12   103323.15    98679.66   1846.05 o
  -1   2  12     1736.97     1831.53     21.08 o
  -3   3  12    18513.43    19792.07    273.35 o
   0   3  12    28949.23    31104.38    448.30 o
  -2   4  12     4575.17     4763.12     96.25 o
  -4   5  12       28.24       96.20     11.30 o
  -1   5  12      110.36      178.99     12.71 o
  -6   6  12     7703.97     8015.09     45.85 o
  -3   6  12     5489.84     5595.96     34.48 o
   0   6  12     7562.02     7824.53     74.51 o
  -5   7  12      109.56      175.76     18.10 o
  -2   7  12      810.37      792.71     23.23 o
  -7   8  12       38.23      122.25     23.49 o
  -4   8  12       93.84      172.13     31.47 o
  -1   8  12      426.81      500.35     68.55 o
  -9   9  12        0.22       28.03     36.73 o
  -6   9  12      217.13      321.29     20.95 o
  -3   9  12       22.37       36.25     28.81 o
   0   9  12      344.27      380.77     52.73 o
  -8  10  12       91.45      119.04     23.46 o
  -5  10  12       61.51       94.74     25.97 o
  -2  10  12       71.38       89.17     31.75 o
 -10  11  12     1055.29     1030.40     35.86 o
  -7  11  12     1926.87     1961.49     81.37 o
  -4  11  12     3359.69     3616.80    138.05 o
  -1  11  12      975.94     1069.52    110.21 o
 -12  12  12       43.64       46.78     46.55 o
  -9  12  12       68.43       35.67     25.00 o
  -6  12  12       45.27       49.01     30.89 o
  -3  12  12      472.58      571.49     51.13 o
   0  12  12       60.93      135.57     63.83 o
 -11  13  12        4.97       36.03     32.45 o
  -8  13  12      406.61      434.30     33.87 o
  -5  13  12       74.24      116.34     37.72 o
  -2  13  12       90.13       90.15     51.26 o
 -13  14  12       59.91      122.33     50.41 o
 -10  14  12     1225.58     1231.13     65.47 o
  -7  14  12     1771.23     1789.74    103.11 o
  -4  14  12     1147.90     1248.69     72.15 o
  -1  14  12      174.97      204.57     50.52 o
 -12  15  12       20.14       44.55     62.16 o
  -9  15  12      192.54      152.38     32.13 o
  -6  15  12      690.96      679.15     50.98 o
  -3  15  12      219.26      261.87     65.13 o
 -11  16  12       29.54       79.71     48.30 o
  -8  16  12       65.95       43.07     45.91 o
  -5  16  12        0.12       70.54     63.88 o
  -2   3  13        0.70       75.65      8.29 o
  -1   4  13     5295.85     5144.50    163.16 o
  -3   5  13     9327.32     8845.11    113.44 o
  -5   6  13     6582.06     6486.75    141.79 o
  -2   6  13     8036.69     8234.48    317.84 o
  -4   7  13      468.12      566.32     63.43 o
  -1   7  13      418.90      828.40     98.69 o
  -6   8  13     3651.33     3783.51     63.12 o
  -3   8  13      627.48      735.14     61.74 o
  -8   9  13     1906.35     2079.99     35.13 o
  -5   9  13     4125.34     4188.63    169.66 o
  -2   9  13       36.71      101.08     28.19 o
  -7  10  13      583.88      602.08     32.93 o
  -4  10  13      770.43      882.42     34.93 o
  -1  10  13       67.33       66.08     35.55 o
  -9  11  13     2071.02     2100.41     40.14 o
  -6  11  13     1069.26     1116.29     59.65 o
  -3  11  13       72.77      112.45     41.91 o
 -11  12  13     1544.89     1685.48     88.81 o
  -8  12  13     1572.19     1727.05     80.03 o
  -5  12  13      619.79      647.77     43.06 o
  -2  12  13        0.24       67.10     51.30 o
 -10  13  13       74.43       84.41     28.68 o
  -7  13  13        2.24       42.04     32.56 o
  -4  13  13      611.08      523.14     60.22 o
  -1  13  13      387.54      341.34     50.72 o
 -12  14  13       14.32       31.30     46.01 o
  -9  14  13       74.12       95.68     31.91 o
  -6  14  13        0.06       24.58     38.11 o
  -3  14  13      145.46      229.75     56.35 o
 -11  15  13       29.19       86.96     46.89 o
  -8  15  13       38.48       73.20     37.53 o
  -5  15  13      574.92      626.49     61.82 o
  -2  15  13      736.74      800.47     66.16 o
 -10  16  13      410.69      425.30     52.21 o
  -7  16  13       21.82       67.90     54.66 o
   0   1  14    18097.60    16741.89   1178.73 o
  -2   2  14    48938.41    50927.48    616.92 o
  -1   3  14    21610.52    20721.36    224.04 o
  -3   4  14    16586.05    17183.07    132.47 o
   0   4  14       98.58      296.28     34.24 o
  -5   5  14    10709.95    11244.21    395.48 o
  -2   5  14    20750.82    21196.64    273.75 o
  -4   6  14    10839.48    10085.79    115.57 o
  -1   6  14    23492.73    23040.71    206.21 o
  -6   7  14     7520.97     7064.23    135.61 o
  -3   7  14     4195.49     4545.95    140.50 o
   0   7  14      147.56      141.84     37.75 o
  -8   8  14    12780.99    13028.19    105.76 o
  -5   8  14     3249.34     3395.45     58.38 o
  -2   8  14    20348.76    20468.89    176.84 o
  -7   9  14     8826.03     8255.61     89.17 o
  -4   9  14    14825.12    14536.78    160.48 o
  -1   9  14     5367.48     6010.73     86.18 o
  -9  10  14     5851.61     5839.30     92.37 o
  -6  10  14      451.77      560.32     29.44 o
  -3  10  14      854.45      889.61     46.35 o
   0  10  14       34.83      113.80     44.94 o
 -11  11  14       66.64       80.37     40.03 o
  -8  11  14     1405.97     1313.38     52.32 o
  -5  11  14     5654.23     5704.10    121.59 o
  -2  11  14     9139.42     9012.83    110.31 o
 -10  12  14     4311.72     4225.05    138.31 o
  -7  12  14    11198.16    11182.97    117.71 o
  -4  12  14     5594.82     6057.66     95.53 o
  -1  12  14     7239.39     7428.42     97.28 o
 -12  13  14     6323.81     6405.84    135.75 o
  -9  13  14     5358.31     5479.83    100.48 o
  -6  13  14      915.77     1076.95     70.08 o
  -3  13  14     1561.07     1566.88     79.35 o
   0  13  14      151.52      230.94     79.35 o
 -14  14  14      623.66      423.55     87.60 o
 -11  14  14       27.96       68.02     37.80 o
  -8  14  14     3358.05     3228.92     56.00 o
  -5  14  14     1641.95     1805.20     95.21 o
  -2  14  14     3277.50     3455.37     81.59 o
 -13  15  14     3602.06     3584.42    134.78 o
 -10  15  14     3031.15     3146.30     61.96 o
  -7  15  14     1359.21     1385.91     59.17 o
  -4  15  14     2376.92     2400.37     81.29 o
  -9  16  14     2282.96     2426.54     71.46 o
  -6  16  14     1828.64     1903.99     70.52 o
  -1   2  15    17162.21    17268.15    209.94 o
  -2   4  15      803.88      652.99     27.52 o
  -4   5  15     1667.78     1624.03     80.67 o
  -1   5  15     3107.79     2989.11     51.42 o
  -3   6  15     2851.42     2729.55     33.26 o
  -5   7  15      785.50      735.02     18.69 o
  -2   7  15      328.61      336.83     19.69 o
  -7   8  15      562.75      536.45     34.98 o
  -4   8  15       15.13       70.53     20.52 o
  -1   8  15      509.27      534.76     48.07 o
  -6   9  15       39.93       67.66     19.75 o
  -3   9  15      200.77      301.24     46.57 o
  -8  10  15     1313.46     1434.25     65.49 o
  -5  10  15     1462.77     1510.82     37.23 o
  -2  10  15     1275.50     1348.92     97.76 o
 -10  11  15      400.71      490.96     34.90 o
  -7  11  15        7.79       19.14     27.62 o
  -4  11  15        0.25       21.52     34.50 o
  -1  11  15      286.71      389.49     42.55 o
  -9  12  15     2030.97     2003.14     41.59 o
  -6  12  15     2783.89     2665.94     50.70 o
  -3  12  15     1514.27     1552.12     64.01 o
 -11  13  15      425.78      469.79     43.60 o
  -8  13  15     1106.49     1073.66     47.25 o
  -5  13  15     1185.69     1135.79     67.66 o
  -2  13  15      277.55      278.24     46.77 o
 -13  14  15        3.48       58.02     55.98 o
 -10  14  15       27.95       38.30     34.38 o
  -7  14  15       52.38       75.31     42.68 o
  -4  14  15       11.01       53.24     53.08 o
  -1  14  15       24.57       84.58     57.61 o
 -12  15  15      158.45      144.31     65.80 o
  -9  15  15      846.76      902.77     62.56 o
  -6  15  15      853.52      886.04     57.15 o
  -3  15  15      114.10      156.36     65.63 o
  -8  16  15     1008.23      934.80     57.56 o
  -1   1  16     2788.61     2890.36    100.04 o
   0   2  16     8873.83     8851.57     79.24 o
  -2   3  16     6550.77     6497.10     29.52 o
  -4   4  16      439.06      345.66     19.13 o
  -1   4  16      299.67      321.33     24.47 o
  -3   5  16     8946.59     9136.35     81.33 o
   0   5  16     9257.28     9501.45    252.92 o
  -5   6  16    12813.83    12381.89     54.25 o
  -2   6  16     6565.88     6330.18     46.74 o
  -7   7  16      331.16      360.02     35.60 o
  -4   7  16      194.78      222.35     24.65 o
  -1   7  16     2711.34     2711.48     54.85 o
  -6   8  16     7971.78     7699.33    121.06 o
  -3   8  16     4129.12     3967.19     74.72 o
   0   8  16     1097.59     1314.75     97.32 o
  -8   9  16     5455.57     5331.09     55.83 o
  -5   9  16     5418.28     5106.78     46.23 o
  -2   9  16     3067.82     2993.14     62.26 o
 -10  10  16      462.53      504.50     47.41 o
  -7  10  16      412.31      345.03     26.18 o
  -4  10  16      223.67      178.65     37.97 o
  -1  10  16     1987.22     2023.62     52.50 o
  -9  11  16     4111.18     3979.13     56.53 o
  -6  11  16     4393.11     4179.98     62.47 o
  -3  11  16      615.42      510.99     54.13 o
   0  11  16      369.44      352.70     67.22 o
 -11  12  16     3847.53     3864.03     59.55 o
  -8  12  16     4376.56     4224.51    100.72 o
  -5  12  16     4713.45     4716.49     65.54 o
  -2  12  16     3763.67     3605.02    100.00 o
 -13  13  16       74.65       96.43     56.98 o
 -10  13  16       36.80       67.71     34.69 o
  -7  13  16      370.50      325.51     37.54 o
  -4  13  16     1338.05     1570.30    117.92 o
  -1  13  16     2173.87     2328.71     71.77 o
 -12  14  16     1655.81     1650.94     61.16 o
  -9  14  16     1117.66      919.16     47.39 o
  -6  14  16      194.71      170.96     36.93 o
  -3  14  16       18.88      102.86     53.96 o
 -11  15  16      718.75      732.70     61.71 o
  -8  15  16      547.77      470.05     49.43 o
  -5  15  16     1565.83     1665.81     67.21 o
  -7  16  16     1593.87     1682.33     66.10 o
  -1   3  17     9892.61     9855.05    185.12 o
  -3   4  17       60.37       54.82     11.60 o
  -2   5  17     1905.10     1615.71     88.61 o
  -4   6  17       12.38       79.13     14.94 o
  -1   6  17     8404.72     8317.00    226.05 o
  -6   7  17      488.30      473.00     39.43 o
  -3   7  17      269.30      277.52     37.91 o
  -5   8  17     2262.93     2324.05     98.80 o
  -2   8  17     1949.49     1944.54     36.51 o
  -7   9  17     1487.41     1446.29     76.79 o
  -4   9  17     3357.82     3561.36     78.72 o
  -1   9  17     4641.22     4397.43    110.45 o
  -9  10  17       29.09       64.30     36.00 o
  -6  10  17     1049.86     1305.98     49.53 o
  -3  10  17      110.31      142.13     33.45 o
  -8  11  17      424.85      467.31     34.23 o
  -5  11  17     3476.37     3240.47     58.20 o
  -2  11  17     1924.66     2073.04     59.35 o
 -10  12  17     1770.43     1976.31     71.91 o
  -7  12  17      329.18      359.63     38.34 o
  -4  12  17      158.09      197.09     34.41 o
  -1  12  17     1607.38     1606.22     79.06 o
 -12  13  17      417.96      445.98     56.07 o
  -9  13  17      299.29      349.18     36.94 o
  -6  13  17        6.04       30.92     35.41 o
  -3  13  17      227.73      266.53     42.50 o
 -11  14  17        0.02       19.62     44.89 o
  -8  14  17       20.59       34.50     42.76 o
  -5  14  17       22.92       54.45     43.87 o
  -2  14  17       57.60      110.20     66.47 o
 -10  15  17       11.43       79.75     59.95 o
  -7  15  17      138.55      142.07     48.04 o
  -4  15  17       54.48       84.68     49.12 o
   0   0  18    95848.81    99791.13    589.85 o
  -1   2  18        6.85      101.44     10.77 o
  -3   3  18    16782.83    17039.18    583.69 o
   0   3  18    10804.95    10960.10     94.06 o
  -2   4  18     1099.16     1141.52     48.71 o
  -4   5  18     3510.55     3387.79    140.08 o
  -1   5  18     4310.98     4108.83     89.20 o
  -6   6  18    19454.29    19203.67    104.75 o
  -3   6  18     7771.10     7975.49    121.25 o
   0   6  18    15032.07    15296.02    197.44 o
  -5   7  18      229.08      219.95     19.31 o
  -2   7  18     1509.95     1415.38     45.80 o
  -7   8  18     1486.61     1423.80     56.15 o
  -4   8  18     1284.53     1149.15     26.62 o
  -1   8  18      588.08      585.16     38.85 o
  -9   9  18     1017.89      910.88     51.92 o
  -6   9  18     1005.71     1072.92     69.97 o
  -3   9  18     1757.80     1894.07    117.50 o
   0   9  18       76.90      128.81     47.18 o
  -8  10  18      566.01      510.80     32.04 o
  -5  10  18     1598.28     1399.63     70.13 o
  -2  10  18     1303.36     1228.23     62.77 o
 -10  11  18     3049.96     3158.87    109.44 o
  -7  11  18     7658.33     7928.50    128.42 o
  -4  11  18     6793.90     6966.29    119.21 o
  -1  11  18     5234.55     5144.93    274.39 o
 -12  12  18     1076.89     1052.62     77.82 o
  -9  12  18      521.16      436.88     37.85 o
  -6  12  18      541.30      492.86     35.71 o
  -3  12  18      269.28      303.96     37.34 o
   0  12  18       11.13       62.39     77.96 o
 -11  13  18      410.57      353.37     40.61 o
  -8  13  18      187.80      182.74     39.03 o
  -5  13  18        9.87       32.12     34.43 o
  -2  13  18     1006.92      964.73     71.26 o
 -13  14  18      922.33      808.57     60.17 o
 -10  14  18     2069.56     2034.29     75.25 o
  -7  14  18     3292.29     3395.85     66.51 o
  -4  14  18     3040.24     3092.13     78.30 o
  -1  14  18      719.50      760.46     59.73 o
  -9  15  18      184.87      117.46     55.59 o
  -6  15  18       48.72       68.73     49.37 o
  -2   3  19     1413.14     1340.35     53.98 o
  -1   4  19     1683.15     1628.48     26.07 o
  -3   5  19     1918.02     2192.37     80.96 o
  -5   6  19     5724.85     5644.28     39.88 o
  -2   6  19     1008.99      959.68     40.11 o
  -4   7  19       13.67       32.79     18.99 o
  -1   7  19      479.94      515.54     23.59 o
  -6   8  19     3059.59     3241.74     82.94 o
  -3   8  19      373.03      484.79     57.91 o
  -8   9  19     2355.06     2586.48     49.09 o
  -5   9  19     1909.83     1978.13     45.66 o
  -2   9  19       99.93      145.20     25.67 o
  -7  10  19      337.15      351.98     31.33 o
  -4  10  19       66.11      166.81     31.10 o
  -1  10  19        9.46       49.78     31.44 o
  -9  11  19      618.48      806.38     59.45 o
  -6  11  19     1141.38     1300.58     82.95 o
  -3  11  19      175.84      205.43     34.46 o
 -11  12  19      869.92      945.56     44.75 o
  -8  12  19      761.25      791.76     44.28 o
  -5  12  19      166.45      241.82     31.70 o
  -2  12  19      255.25      284.79     40.65 o
 -10  13  19        0.09       34.29     39.74 o
  -7  13  19        5.94       27.18     38.32 o
  -4  13  19      370.15      447.29     43.90 o
  -1  13  19      458.37      587.09     50.27 o
 -12  14  19      112.87      107.45     56.63 o
  -9  14  19        0.57       35.73     48.86 o
  -6  14  19        6.63       45.24     43.66 o
  -3  14  19       27.99       57.69     48.66 o
 -11  15  19       23.82       46.63     64.79 o
  -8  15  19        4.19       68.93     51.65 o
  -5  15  19      178.82      159.86     46.32 o
   0   1  20    26979.00    27955.89    875.71 o
  -2   2  20     7682.95     7643.07     67.47 o
  -1   3  20     6167.05     6043.93    128.60 o
  -3   4  20    12513.72    12552.08    203.65 o
   0   4  20    27985.86    27954.48    185.66 o
  -5   5  20     8859.01     8574.40    117.80 o
  -2   5  20     4136.05     4270.81    136.64 o
  -4   6  20     5267.89     5423.43     91.20 o
  -1   6  20     4653.93     4705.33    148.59 o
  -6   7  20     9545.92     9620.93    233.70 o
  -3   7  20    14876.13    14977.35    117.27 o
   0   7  20    17195.93    17005.13    461.99 o
  -8   8  20     3372.02     3162.45     85.20 o
  -5   8  20     3378.55     3239.43     47.96 o
  -2   8  20      950.09     1027.86     68.27 o
  -7   9  20     1832.99     1862.78     49.60 o
  -4   9  20     1219.07     1274.96     64.56 o
  -1   9  20     1306.52     1350.43     56.52 o
  -9  10  20     1955.75     1649.02     60.22 o
  -6  10  20    10615.24    10380.31    105.82 o
  -3  10  20    11252.64    11078.85     89.65 o
   0  10  20    13761.85    13320.30    202.36 o
 -11  11  20     8786.73     8872.64    221.42 o
  -8  11  20     6729.33     6813.74    215.98 o
  -5  11  20     3341.30     3182.82     50.38 o
  -2  11  20     2032.00     2147.65    102.82 o
 -10  12  20     1625.36     1581.01     47.16 o
  -7  12  20     1545.07     1642.14     58.01 o
  -4  12  20     1175.98     1166.22     50.38 o
  -1  12  20      928.64      866.55     46.53 o
 -12  13  20     1054.33     1046.58     58.34 o
  -9  13  20     1534.28     1385.75     64.53 o
  -6  13  20     3518.44     3449.77     60.54 o
  -3  13  20     4123.30     4017.54     66.53 o
   0  13  20     2601.17     2769.84     99.05 o
 -11  14  20     4894.06     5191.83    145.38 o
  -8  14  20     1604.72     1720.14     78.39 o
  -5  14  20     1792.49     1932.97     62.88 o
  -2  14  20      810.44      852.87     58.17 o
 -10  15  20      789.46      837.65     73.20 o
  -7  15  20     2401.23     2378.96     66.74 o
  -1   2  21     7914.38     7870.64     37.15 o
  -2   4  21       70.95      116.70     16.77 o
  -4   5  21     4809.68     4736.54     39.23 o
  -1   5  21      709.63      758.27     40.00 o
  -3   6  21      397.77      343.58     19.29 o
  -5   7  21       83.59      104.80     19.47 o
  -2   7  21     1585.61     1440.03     52.65 o
  -7   8  21      173.92      186.86     26.53 o
  -4   8  21       21.91       29.97     21.34 o
  -1   8  21       56.68       28.22     23.67 o
  -6   9  21     1033.49     1044.63     33.23 o
  -3   9  21        8.92       39.27     26.80 o
  -8  10  21     1361.75     1482.37     44.90 o
  -5  10  21     1119.66     1334.15     48.57 o
  -2  10  21     1011.79     1133.15     45.75 o
 -10  11  21       35.07       30.55     33.56 o
  -7  11  21       35.06       36.84     34.22 o
  -4  11  21      531.61      505.02     32.33 o
  -1  11  21      902.10      884.41     47.71 o
  -9  12  21      506.93      508.08     47.55 o
  -6  12  21     1714.64     1762.86    109.34 o
  -3  12  21     1778.70     1851.58     56.41 o
 -11  13  21       93.50      124.08     45.66 o
  -8  13  21      382.89      421.78     46.47 o
  -5  13  21      477.57      495.08     34.79 o
  -2  13  21      119.38      148.94     43.85 o
 -10  14  21       13.17       66.85     56.81 o
  -7  14  21        0.02       42.59     47.56 o
  -4  14  21        2.55       41.53     48.92 o
  -9  15  21      179.05      204.74     59.39 o
  -6  15  21      656.01      632.88     54.87 o
  -1   1  22     1180.27     1053.51     26.45 o
   0   2  22     2049.49     2086.31     39.75 o
  -2   3  22        1.48       52.20     14.16 o
  -4   4  22     1837.62     1888.98    105.70 o
  -1   4  22      146.28      144.35     14.26 o
  -3   5  22     1299.14     1405.85     60.70 o
   0   5  22     4345.06     4561.19    101.18 o
  -5   6  22     4283.44     4282.71     60.50 o
  -2   6  22      104.08      125.75     21.56 o
  -7   7  22     5861.51     5870.37     99.26 o
  -4   7  22     2632.01     2652.16     91.67 o
  -1   7  22       51.14       66.91     19.88 o
  -6   8  22     1306.99     1319.20     51.75 o
  -3   8  22        0.71       29.04     20.23 o
   0   8  22      184.79      170.84     42.06 o
  -8   9  22      197.41      210.20     31.51 o
  -5   9  22     1527.81     1474.09     41.91 o
  -2   9  22       65.27       91.53     25.71 o
 -10  10  22      860.24      902.38     62.23 o
  -7  10  22     1093.93     1102.15     38.50 o
  -4  10  22      246.65      277.16     28.44 o
  -1  10  22      188.49      182.95     31.47 o
  -9  11  22     1051.04     1006.78     44.75 o
  -6  11  22      706.88      750.83     41.16 o
  -3  11  22       50.22       76.08     34.21 o
   0  11  22      274.34      318.77     57.43 o
 -11  12  22      586.32      525.08     47.36 o
  -8  12  22       88.91       69.57     39.90 o
  -5  12  22      525.42      582.21     33.86 o
  -2  12  22      156.41      152.96     41.52 o
 -10  13  22      337.36      263.97     49.60 o
  -7  13  22      353.16      349.66     47.24 o
  -4  13  22       36.53       60.24     38.37 o
  -1  13  22      302.14      345.11     52.18 o
  -9  14  22        6.05       45.65     62.41 o
  -6  14  22        0.90       38.51     43.80 o
  -3  14  22      504.39      517.77     52.24 o
  -1   3  23     1122.71     1102.19     66.55 o
  -3   4  23      145.81      148.10     16.27 o
  -2   5  23     1200.60     1236.79     36.24 o
  -4   6  23     1156.92     1088.21     25.78 o
  -1   6  23     3080.13     2851.28     51.66 o
  -6   7  23       90.91      140.77     23.81 o
  -3   7  23        5.19       34.73     20.27 o
  -5   8  23     1612.68     1571.18     39.16 o
  -2   8  23     2512.26     2573.44     56.97 o
  -7   9  23       84.59       97.13     28.39 o
  -4   9  23     1244.63     1190.60     32.27 o
  -1   9  23     2461.73     2413.76     89.78 o
  -9  10  23      329.21      585.91     53.12 o
  -6  10  23      242.35      340.99     40.92 o
  -3  10  23       52.51       70.29     27.95 o
  -8  11  23       69.48       76.23     37.43 o
  -5  11  23      853.19      884.44     45.89 o
  -2  11  23     1079.17     1039.19     46.92 o
 -10  12  23      383.33      501.71     45.45 o
  -7  12  23      109.57      118.91     39.32 o
  -4  12  23      203.28      146.42     31.75 o
  -1  12  23      582.57      669.77     45.79 o
 -12  13  23      249.70      232.80     50.88 o
  -9  13  23      122.59      187.53     64.14 o
  -6  13  23        0.01       39.91     40.89 o
  -3  13  23        3.26       28.02     46.76 o
  -8  14  23      100.11      145.50     49.80 o
  -5  14  23      158.12      192.71     50.11 o
   0   0  24      310.57      226.05     40.95 o
  -1   2  24    12251.58    12551.89     97.24 o
  -3   3  24       16.11       37.96     23.07 o
   0   3  24     1216.78     1325.63     51.23 o
  -2   4  24    13293.16    13339.26     92.18 o
  -4   5  24     9356.12     9519.79    224.43 o
  -1   5  24     9752.65     9833.90     57.65 o
  -6   6  24     1231.25     1419.29     45.02 o
  -3   6  24     1606.89     1478.44     27.92 o
   0   6  24     1430.19     1232.25     34.52 o
  -5   7  24     9265.14     9011.78    129.32 o
  -2   7  24     4444.80     4525.19     44.71 o
  -7   8  24     2229.16     2243.02    116.29 o
  -4   8  24     3916.64     3930.94    177.84 o
  -1   8  24     4390.97     4274.88     73.79 o
  -9   9  24     2892.14     2804.39     96.11 o
  -6   9  24     6883.16     6640.29    161.61 o
  -3   9  24     3560.33     3605.36     68.12 o
   0   9  24     9836.66     9747.30    186.06 o
  -8  10  24     5457.03     5187.26     83.76 o
  -5  10  24     6617.34     6518.55     73.00 o
  -2  10  24     4893.42     5014.45    136.00 o
 -10  11  24     2455.99     2270.65     88.41 o
  -7  11  24      784.43      716.27     52.68 o
  -4  11  24      446.14      438.53     52.71 o
  -1  11  24      715.77      647.80     47.70 o
 -12  12  24     1824.36     1789.36     98.89 o
  -9  12  24     3211.12     3040.70     74.95 o
  -6  12  24     3019.27     2881.84     65.42 o
  -3  12  24     3681.79     3530.75     60.64 o
   0  12  24     2973.12     2665.70    128.05 o
 -11  13  24     2903.81     2823.74     79.90 o
  -8  13  24     2226.85     2503.69     68.65 o
  -5  13  24     5116.32     5030.27     75.90 o
  -2  13  24     1419.87     1552.10     89.93 o
 -10  14  24      732.62      621.68     65.91 o
  -7  14  24      576.33      600.26     67.64 o
  -4  14  24      638.02      634.70     64.01 o
  -2   3  25       78.54       99.59     17.71 o
  -1   4  25     2291.18     2244.47     88.00 o
  -3   5  25     1740.11     1907.68    118.18 o
  -5   6  25     3979.37     4265.44    133.15 o
  -2   6  25     1957.24     1905.96     61.32 o
  -4   7  25      852.12      997.84     60.70 o
  -1   7  25      338.89      361.03     47.13 o
  -6   8  25     2326.05     2317.43     39.50 o
  -3   8  25      486.17      645.20     85.84 o
  -8   9  25      624.73      621.78     36.23 o
  -5   9  25      723.17      809.15     34.92 o
  -2   9  25      101.22       79.70     27.62 o
  -7  10  25      474.71      530.07     34.32 o
  -4  10  25       10.40       61.07     31.81 o
  -1  10  25       68.89       70.43     35.07 o
  -9  11  25      249.08      319.95     41.74 o
  -6  11  25      371.31      418.35     38.81 o
  -3  11  25        4.50       38.73     38.85 o
 -11  12  25     1000.48     1054.21     64.36 o
  -8  12  25      757.00      789.10     51.57 o
  -5  12  25      411.51      396.48     40.49 o
  -2  12  25       77.93       73.93     41.17 o
 -10  13  25       39.88       99.07     49.63 o
  -7  13  25        1.43       42.20     49.48 o
  -4  13  25      134.97      124.70     42.49 o
  -9  14  25      119.45      148.07     60.35 o
  -6  14  25       27.87       21.47     53.47 o
   0   1  26     1989.85     1913.96     37.11 o
  -2   2  26     4099.47     3936.70    219.09 o
  -1   3  26     2070.82     2072.92     61.16 o
  -3   4  26      542.41      629.28     35.89 o
   0   4  26       33.96      114.71     38.29 o
  -5   5  26     3144.75     3298.15     73.48 o
  -2   5  26     3525.09     3643.92    116.38 o
  -4   6  26     1717.76     1693.93     48.27 o
  -1   6  26     4140.97     4062.98     44.42 o
  -6   7  26      389.55      481.60     32.99 o
  -3   7  26       49.81       46.47     21.89 o
   0   7  26     1077.24      983.38     44.16 o
  -8   8  26      807.51      854.43     85.37 o
  -5   8  26      820.17      730.37     29.72 o
  -2   8  26     2881.76     2841.29     57.79 o
  -7   9  26     1612.56     1707.62     42.43 o
  -4   9  26     3056.93     3157.35     67.88 o
  -1   9  26     1945.23     1860.22     56.26 o
  -9  10  26      992.67     1135.39     45.90 o
  -6  10  26       40.80       98.06     30.12 o
  -3  10  26       10.78       45.46     33.16 o
   0  10  26      105.42       72.30     45.11 o
 -11  11  26        2.70       47.19     73.19 o
  -8  11  26      203.67      180.48     41.34 o
  -5  11  26      884.10      750.71     37.55 o
  -2  11  26     1855.09     1828.95     55.34 o
 -10  12  26      991.82     1008.32     61.14 o
  -7  12  26     1616.74     1751.04     57.47 o
  -4  12  26     1026.30      967.92     51.59 o
  -1  12  26      858.14      816.32     50.85 o
  -9  13  26      446.58      560.46     63.93 o
  -6  13  26       10.27       27.03     44.74 o
  -3  13  26       51.96       90.14     46.25 o
  -1   2  27     2684.97     2522.01     59.67 o
  -2   4  27     1639.26     1591.81     50.84 o
  -4   5  27     1439.19     1291.98     39.84 o
  -1   5  27      809.63      887.51     69.04 o
  -3   6  27        3.26       26.91     22.15 o
  -5   7  27        1.35       38.36     24.35 o
  -2   7  27      220.32      195.26     24.07 o
  -7   8  27       32.50       73.89     28.88 o
  -4   8  27       68.10       62.42     25.35 o
  -1   8  27        7.98       10.74     29.78 o
  -6   9  27      523.95      475.54     33.88 o
  -3   9  27      419.51      380.97     44.01 o
  -8  10  27      113.77      119.61     36.48 o
  -5  10  27      256.10      311.10     29.77 o
  -2  10  27      603.06      764.32     39.06 o
 -10  11  27       29.28       42.65     47.34 o
  -7  11  27        0.33       47.50     37.52 o
  -4  11  27      219.05      226.71     36.13 o
  -1  11  27      154.42      144.34     41.84 o
  -9  12  27      124.77      171.15     51.48 o
  -6  12  27      429.25      417.01     43.69 o
  -3  12  27      321.58      378.76     49.31 o
  -8  13  27      242.40      253.33     60.08 o
  -5  13  27      565.68      611.91     68.38 o
  -1   1  28     2028.61     2057.83     72.52 o
   0   2  28     2817.35     2715.54    202.69 o
  -2   3  28     4764.99     4800.63    105.84 o
  -4   4  28     7965.29     8448.49    373.41 o
  -1   4  28     7659.57     7755.19     99.94 o
  -3   5  28     1324.28     1304.40     39.29 o
   0   5  28       26.51       40.32     34.29 o
  -5   6  28       17.17       86.10     24.93 o
  -2   6  28     1221.52     1387.46    131.12 o
  -7   7  28     6692.73     6512.80    116.38 o
  -4   7  28     9743.73     9585.87    151.96 o
  -1   7  28     2741.03     2854.47    145.15 o
  -6   8  28      880.81      837.02     41.87 o
  -3   8  28     1530.61     1449.90     40.15 o
   0   8  28     3723.32     3532.52     76.78 o
  -8   9  28     1180.55     1284.36     45.17 o
  -5   9  28     1042.11     1144.15     34.28 o
  -2   9  28     2032.25     2049.00     68.80 o
 -10  10  28     4580.60     4635.11    123.18 o
  -7  10  28     4644.42     4443.79     74.51 o
  -4  10  28     2384.59     2465.58     72.47 o
  -1  10  28      787.46      767.29     40.51 o
  -9  11  28      312.00      292.89     52.01 o
  -6  11  28       74.15      129.40     37.75 o
  -3  11  28     1327.24     1386.63     76.44 o
   0  11  28     1501.39     1648.40    147.12 o
  -8  12  28      369.22      349.23     49.68 o
  -5  12  28      845.11      840.20     66.64 o
  -2  12  28      325.50      352.96     47.10 o
  -7  13  28     2261.93     2251.55     71.85 o
  -1   3  29      722.70      864.59     80.99 o
  -3   4  29      225.16      287.07     25.52 o
  -2   5  29      566.96      506.04     33.08 o
  -4   6  29       35.52       64.11     24.35 o
  -1   6  29     2500.47     2589.23    109.01 o
  -6   7  29       15.17       64.59     32.15 o
  -3   7  29       24.13       33.99     24.55 o
  -5   8  29      374.57      328.98     26.95 o
  -2   8  29      955.69      865.28     33.19 o
  -7   9  29      107.71      123.91     32.30 o
  -4   9  29      367.84      322.05     29.28 o
  -1   9  29     1250.85     1335.21     76.37 o
  -9  10  29       12.48       14.13     51.78 o
  -6  10  29      338.08      356.19     34.15 o
  -3  10  29       70.85       94.55     34.14 o
  -8  11  29      181.50      165.79     47.03 o
  -5  11  29      910.28      817.65     39.00 o
  -2  11  29      241.48      189.73     47.24 o
 -10  12  29      413.71      486.18     58.73 o
  -7  12  29      147.18      159.31     49.38 o
  -4  12  29      161.55      161.55     49.32 o
   0   0  30    14070.84    14501.85    210.34 o
  -1   2  30      704.12      779.79     28.43 o
  -3   3  30     9452.59     9580.95    102.68 o
   0   3  30     9093.41     9369.20    164.44 o
  -2   4  30      848.46      829.96     29.95 o
  -4   5  30     2042.18     2113.38     48.24 o
  -1   5  30     1827.89     1840.65     60.24 o
  -6   6  30     4803.74     4311.56    101.28 o
  -3   6  30     5191.38     4958.34    131.29 o
   0   6  30     4536.51     4707.85    204.43 o
  -5   7  30     1307.03     1340.34     53.27 o
  -2   7  30     1520.04     1441.77     35.07 o
  -7   8  30     2314.09     2201.67     60.62 o
  -4   8  30     3176.13     3051.58     66.27 o
  -1   8  30     2837.15     2776.57     79.10 o
  -9   9  30     2249.53     1946.20     96.30 o
  -6   9  30     2015.50     1951.80     62.09 o
  -3   9  30     2054.21     2010.07     44.85 o
   0   9  30      743.71      714.71     76.58 o
  -8  10  30     1234.70     1248.06     52.27 o
  -5  10  30     1035.48     1059.61     39.77 o
  -2  10  30     1336.35     1250.12     48.13 o
 -10  11  30     2108.11     2154.81    147.92 o
  -7  11  30     3121.91     3207.40     67.90 o
  -4  11  30     3982.22     3958.61     68.52 o
  -1  11  30     2268.38     2278.88    166.89 o
  -9  12  30      870.38      702.70     70.40 o
  -6  12  30      874.30      869.10     51.62 o
  -3  12  30      618.67      563.00     51.35 o
  -2   3  31       69.91       76.97     25.66 o
  -1   4  31      488.71      494.98     29.56 o
  -3   5  31     1513.55     1680.07     91.80 o
  -5   6  31      989.67     1087.65     38.41 o
  -2   6  31     1043.70      946.22     63.31 o
  -4   7  31       64.30       97.57     27.31 o
  -1   7  31        2.40       59.89     32.38 o
  -6   8  31      637.19      687.60     78.26 o
  -3   8  31       58.31       53.63     28.70 o
  -8   9  31      424.20      473.74     52.22 o
  -5   9  31      801.06      747.44     34.62 o
  -2   9  31       44.43       84.51     33.54 o
  -7  10  31       68.16      104.57     38.10 o
  -4  10  31      199.25      166.88     36.47 o
  -1  10  31       35.83       66.25     55.42 o
  -9  11  31      777.83      733.65     64.32 o
  -6  11  31      246.66      314.59     43.07 o
  -3  11  31       55.55       84.63     50.52 o
  -5  12  31       50.92       60.91     44.10 o
   0   1  32      107.39      174.43     49.36 o
  -2   2  32      989.29     1009.48     67.00 o
  -1   3  32      515.76      518.64     46.08 o
  -3   4  32       40.59       61.20     25.79 o
   0   4  32     1103.41     1194.11    199.51 o
  -5   5  32       56.49       97.81     37.17 o
  -2   5  32      840.92      760.84     57.58 o
  -4   6  32      290.37      329.10     28.77 o
  -1   6  32      758.45      918.02     40.50 o
  -6   7  32       42.20       61.71     32.37 o
  -3   7  32       11.68       27.02     30.52 o
   0   7  32      580.42      375.07     66.77 o
  -8   8  32      862.53      723.09     69.33 o
  -5   8  32      186.71      143.48     30.11 o
  -2   8  32     1574.37     1451.04     73.21 o
  -7   9  32      574.76      582.86     40.46 o
  -4   9  32      886.53      783.61     36.09 o
  -1   9  32      378.71      402.29     53.15 o
  -9  10  32      164.31      164.25     60.65 o
  -6  10  32      273.78      307.65     42.43 o
  -3  10  32      131.19      116.87     35.78 o
   0  10  32      442.82      401.56    111.53 o
  -8  11  32        2.02       72.76     52.35 o
  -5  11  32      167.45      179.68     44.19 o
  -2  11  32      495.77      463.22     68.55 o
  -1   2  33     1928.53     1813.00     51.99 o
  -2   4  33      214.73      186.77     27.13 o
  -4   5  33      586.58      506.77     31.32 o
  -1   5  33      352.80      311.40     31.76 o
  -3   6  33      149.28      159.85     29.76 o
  -5   7  33       61.36       88.07     32.46 o
  -2   7  33       74.29       84.50     31.58 o
  -7   8  33      101.78      134.15     37.97 o
  -4   8  33       34.89       47.75     31.32 o
  -1   8  33       11.74       43.24     45.57 o
  -6   9  33       80.20      124.89     42.34 o
  -3   9  33       27.97       54.35     35.63 o
  -8  10  33      100.69      137.72     56.98 o
  -5  10  33      151.03      171.14     39.58 o
  -2  10  33      149.97      199.68     53.63 o
  -7  11  33        1.46       44.51     56.25 o
  -4  11  33        2.30       29.35     44.45 o
  -1   1  34     4238.05     4486.39    170.41 o
   0   2  34     5729.95     5954.40     83.56 o
  -2   3  34     4470.17     4406.62     86.67 o
  -4   4  34      915.93      912.08     50.69 o
  -1   4  34     1571.08     1644.38    104.51 o
  -3   5  34     5071.13     5117.63     55.00 o
   0   5  34     5568.67     6285.64    117.71 o
  -5   6  34     5296.65     5411.89     60.91 o
  -2   6  34     3554.91     3481.01     99.89 o
  -7   7  34      618.46      392.98     60.28 o
  -4   7  34      606.83      766.90     52.34 o
  -1   7  34     2454.41     2671.92    151.86 o
  -6   8  34     4020.98     4059.11     90.15 o
  -3   8  34     3623.47     3285.71    100.53 o
   0   8  34     1710.21     2235.77    171.39 o
  -8   9  34     3302.92     2903.41     77.12 o
  -5   9  34     2596.72     2543.17     65.94 o
  -2   9  34     2072.89     1947.95    100.31 o
  -7  10  34      296.54      286.21     53.16 o
  -4  10  34     1177.14     1203.32     68.97 o
  -1   3  35      864.37      795.83     61.46 o
  -3   4  35       11.43       31.58     30.26 o
  -2   5  35      185.19      195.32     32.60 o
  -4   6  35        0.62       19.99     40.60 o
  -1   6  35      682.02      729.56     96.59 o
  -6   7  35       11.31       88.47     35.86 o
  -3   7  35       61.32       94.99     39.80 o
  -5   8  35      414.72      498.40     42.51 o
  -2   8  35      210.04      267.83     45.92 o
  -7   9  35      192.21      151.77     45.88 o
  -4   9  35      432.83      432.01     45.06 o
  -1   9  35      699.73      750.54     91.56 o
  -6  10  35      209.84      248.25     49.51 o
  -3  10  35        6.96        0.99     52.43 o
   0   0  36     1744.97     1466.50    136.80 o
  -1   2  36      770.03      838.39     43.60 o
  -3   3  36      245.66      190.75     64.47 o
   0   3  36       33.03       42.40     46.38 o
  -2   4  36     1127.98     1077.81     53.09 o
  -4   5  36      369.58      408.47     41.61 o
  -1   5  36      301.12      262.19     36.06 o
  -6   6  36       49.41       55.47     53.55 o
  -3   6  36        0.98       24.00     36.65 o
   0   6  36        1.39        0.00     72.91 o
  -5   7  36      719.82      687.76     41.54 o
  -2   7  36      254.12      208.80     42.57 o
  -7   8  36       97.70      142.89     53.50 o
  -4   8  36      174.03      195.91     40.24 o
  -1   8  36      294.70      238.29     56.33 o
  -6   9  36      368.68      320.45     51.58 o
  -3   9  36      165.75      187.90     52.06 o
  -2   3  37       98.22      110.69     35.38 o
  -1   4  37      165.69      215.91     36.09 o
  -3   5  37      309.68      260.40     35.43 o
  -5   6  37      543.67      644.19     55.13 o
  -2   6  37      252.40      244.79     40.36 o
  -4   7  37        0.69       51.90     43.42 o
  -1   7  37       25.37       45.96     50.59 o
  -6   8  37      474.32      471.23     65.50 o
  -3   8  37       45.40       83.27     54.56 o
  -5   9  37      295.74      322.25     50.46 o
   0   1  38     2715.38     2164.29    111.26 o
  -2   2  38      905.35      848.53     73.28 o
  -1   3  38      807.79      995.18     40.45 o
  -3   4  38     1862.07     1763.13     76.08 o
   0   4  38     3881.63     3793.60     98.64 o
  -5   5  38     1727.07     1421.02     76.94 o
  -2   5  38      793.33     1167.36     58.04 o
  -4   6  38     1146.71     1252.42     52.53 o
  -1   6  38     1202.58     1126.70     62.23 o
  -6   7  38     2169.59     2170.13    146.95 o
  -3   7  38     2806.58     2953.19     65.31 o
   0   7  38     3362.31     3001.58    126.27 o
  -5   8  38      776.02      977.05     57.54 o
  -2   8  38      417.43      439.59     55.98 o
  -1   2  39      587.97      486.27     48.37 o
  -2   4  39      185.04      117.69     40.90 o
  -4   5  39      474.78      429.54     48.98 o
  -1   5  39      100.45       83.44     46.91 o
  -3   6  39        1.96       36.37     57.87 o
  -5   7  39        4.51       45.29     61.86 o
  -2   7  39      122.64      114.10     57.43 o
  -1   1  40     1451.17     1443.91     90.57 o
   0   2  40     1036.92     1149.71     67.56 o
  -2   3  40     1540.97     1667.59     58.36 o
  -4   4  40     2558.05     2720.23    103.82 o
  -1   4  40     2128.15     2254.62     57.97 o
  -3   5  40      638.96      732.40     59.56 o
   0   5  40      237.19      205.22     75.60 o
  -5   6  40      286.34      233.62     55.65 o
  -2   6  40      966.96     1135.47     89.16 o
  -1   3  41      163.26      199.26     54.98 o
  -3   4  41        0.02       20.17     83.27 o
  -2   5  41       73.41       67.56     55.99 o
   0   0  42        2.34        1.60    143.16 o
  -1   2  42      959.67     1054.40     70.30 o
  -3   3  42        9.29       22.79     93.46 o
   0   3  42       26.76      113.79     68.50 o
  -2   4  42      767.08      812.95     63.60 o
 
